# Supplementary material for: Identification of a Novel Immune-Related Prognostic Biomarker and Small-Molecule Drugs in Clear Cell Renal Cell Carcinoma (ccRCC) by a Merged Microarray-Acquired Dataset and TCGA Database
Source: Front Genet. 2020 Aug 18;11:810. doi: 10.3389/fgene.2020.00810 (PMC7461880; doi:10.3389/fgene.2020.00810)
Supplement: TABLE S1 — Degree of connectivity of hub genes in the co-expression network (TCGA-KIRC). [file Table_1.XLSX]

## Sheet: GO-BP DEGs
Table S1: GO biological processes of hub genes in the co-expression network.
ID	Description	BgRatio	pvalue	p.adjust	qvalue	geneID	Count
GO:0042110	T cell activation	443/17913	3.35215e-16	4.40473e-13	2.57939e-13	CTLA4/IFNG/IL12RB1/IRF1/ITGAL/LCK/PDCD1/RAC2/CCL5/XCL1/NOD2/CD3D/CD3E/CD8A/CD8B/CD74	16
GO:0007159	leukocyte cell-cell adhesion	328/17913	1.08687e-13	7.14072e-11	4.18158e-11	CTLA4/IFNG/IL12RB1/IRF1/ITGAL/LCK/PDCD1/RAC2/CCL5/XCL1/NOD2/CD3E/CD74	13
GO:0050863	regulation of T cell activation	307/17913	1.34062e-12	5.87192e-10	3.43858e-10	CTLA4/IFNG/IL12RB1/IRF1/LCK/PDCD1/RAC2/CCL5/XCL1/NOD2/CD3E/CD74	12
GO:0050870	positive regulation of T cell activation	198/17913	1.04295e-11	3.42609e-09	2.00631e-09	CTLA4/IFNG/IL12RB1/LCK/PDCD1/CCL5/XCL1/NOD2/CD3E/CD74	10
GO:1903037	regulation of leukocyte cell-cell adhesion	295/17913	2.23285e-11	4.93732e-09	2.89127e-09	CTLA4/IFNG/IL12RB1/IRF1/LCK/PDCD1/CCL5/XCL1/NOD2/CD3E/CD74	11
GO:1903039	positive regulation of leukocyte cell-cell adhesion	214/17913	2.25448e-11	4.93732e-09	2.89127e-09	CTLA4/IFNG/IL12RB1/LCK/PDCD1/CCL5/XCL1/NOD2/CD3E/CD74	10
GO:0051249	regulation of lymphocyte activation	401/17913	3.04811e-11	5.72173e-09	3.35063e-09	CTLA4/IFNG/IL12RB1/IRF1/LCK/PDCD1/RAC2/CCL5/XCL1/NOD2/CD3E/CD74	12
GO:0022409	positive regulation of cell-cell adhesion	251/17913	1.08544e-10	1.78283e-08	1.04402e-08	CTLA4/IFNG/IL12RB1/LCK/PDCD1/CCL5/XCL1/NOD2/CD3E/CD74	10
GO:0051251	positive regulation of lymphocyte activation	258/17913	1.42138e-10	2.07521e-08	1.21523e-08	CTLA4/IFNG/IL12RB1/LCK/PDCD1/CCL5/XCL1/NOD2/CD3E/CD74	10
GO:0002694	regulation of leukocyte activation	492/17913	3.21531e-10	3.90215e-08	2.28509e-08	CTLA4/IFNG/IL12RB1/IRF1/LCK/PDCD1/RAC2/CCL5/XCL1/NOD2/CD3E/CD74	12
GO:0002699	positive regulation of immune effector process	198/17913	3.26664e-10	3.90215e-08	2.28509e-08	IFNG/IL12RB1/LTA/SH2D1A/CD244/RAC2/XCL1/NOD2/CD74	9
GO:0022407	regulation of cell-cell adhesion	389/17913	4.27435e-10	4.68041e-08	2.74083e-08	CTLA4/IFNG/IL12RB1/IRF1/LCK/PDCD1/CCL5/XCL1/NOD2/CD3E/CD74	11
GO:0002696	positive regulation of leukocyte activation	305/17913	7.26202e-10	7.34023e-08	4.29841e-08	CTLA4/IFNG/IL12RB1/LCK/PDCD1/CCL5/XCL1/NOD2/CD3E/CD74	10
GO:0050867	positive regulation of cell activation	319/17913	1.12143e-09	1.05254e-07	6.16364e-08	CTLA4/IFNG/IL12RB1/LCK/PDCD1/CCL5/XCL1/NOD2/CD3E/CD74	10
GO:0070661	leukocyte proliferation	270/17913	5.0167e-09	4.39463e-07	2.57348e-07	CTLA4/IL12RB1/IRF1/NPR3/RAC2/CCL5/XCL1/CD3E/CD74	9
GO:0045785	positive regulation of cell adhesion	388/17913	7.35412e-09	6.03957e-07	3.53675e-07	CTLA4/IFNG/IL12RB1/LCK/PDCD1/CCL5/XCL1/NOD2/CD3E/CD74	10
GO:0050670	regulation of lymphocyte proliferation	199/17913	9.22955e-09	7.00744e-07	4.10353e-07	CTLA4/IL12RB1/IRF1/RAC2/CCL5/XCL1/CD3E/CD74	8
GO:0032944	regulation of mononuclear cell proliferation	200/17913	9.59923e-09	7.00744e-07	4.10353e-07	CTLA4/IL12RB1/IRF1/RAC2/CCL5/XCL1/CD3E/CD74	8
GO:0070663	regulation of leukocyte proliferation	214/17913	1.62915e-08	1.12669e-06	6.59785e-07	CTLA4/IL12RB1/IRF1/RAC2/CCL5/XCL1/CD3E/CD74	8
GO:0002697	regulation of immune effector process	441/17913	2.47911e-08	1.62878e-06	9.53806e-07	IFNG/IL12RB1/LTA/SH2D1A/CD244/RAC2/APOBEC3G/XCL1/NOD2/CD74	10
GO:0042129	regulation of T cell proliferation	149/17913	2.94322e-08	1.84161e-06	1.07844e-06	CTLA4/IL12RB1/IRF1/RAC2/CCL5/XCL1/CD3E	7
GO:0030217	T cell differentiation	234/17913	3.26499e-08	1.95009e-06	1.14196e-06	CTLA4/IFNG/IL12RB1/IRF1/LCK/CD3D/CD3E/CD74	8
GO:0046651	lymphocyte proliferation	244/17913	4.51557e-08	2.57977e-06	1.5107e-06	CTLA4/IL12RB1/IRF1/RAC2/CCL5/XCL1/CD3E/CD74	8
GO:0032943	mononuclear cell proliferation	246/17913	4.80996e-08	2.63345e-06	1.54214e-06	CTLA4/IL12RB1/IRF1/RAC2/CCL5/XCL1/CD3E/CD74	8
GO:0042098	T cell proliferation	177/17913	9.62011e-08	5.05633e-06	2.96097e-06	CTLA4/IL12RB1/IRF1/RAC2/CCL5/XCL1/CD3E	7
GO:0001819	positive regulation of cytokine production	446/17913	3.70372e-07	1.8718e-05	1.09612e-05	IFNG/IL12RB1/IRF1/LTA/CD244/XCL1/NOD2/CD3E/CD74	9
GO:0009615	response to virus	323/17913	3.87565e-07	1.88615e-05	1.10452e-05	APOBEC3H/IFNG/IL12RB1/IRF1/CXCL9/APOBEC3G/CCL5/XCL1	8
GO:0030098	lymphocyte differentiation	325/17913	4.06141e-07	1.90596e-05	1.11612e-05	CTLA4/IFNG/IL12RB1/IRF1/LCK/CD3D/CD3E/CD74	8
GO:0050900	leukocyte migration	467/17913	5.4462e-07	2.46769e-05	1.44507e-05	CXCR3/ITGAL/LCK/CD244/RAC2/CCL5/XCL1/CD48/CD74	9
GO:0002521	leukocyte differentiation	485/17913	7.46767e-07	3.27084e-05	1.91539e-05	CTLA4/IFNG/IL12RB1/IREB2/IRF1/LCK/CD3D/CD3E/CD74	9
GO:0046634	regulation of alpha-beta T cell activation	90/17913	1.43985e-06	6.10309e-05	3.57395e-05	IFNG/IL12RB1/IRF1/XCL1/CD3E	5
GO:0032649	regulation of interferon-gamma production	93/17913	1.69459e-06	6.95841e-05	4.07482e-05	IL12RB1/LTA/CD244/XCL1/CD3E	5
GO:0071622	regulation of granulocyte chemotaxis	44/17913	2.44566e-06	9.73818e-05	5.70264e-05	RAC2/CCL5/XCL1/CD74	4
GO:0045058	T cell selection	45/17913	2.68007e-06	0.000102548	6.0052e-05	IL12RB1/CD3D/CD3E/CD74	4
GO:0002703	regulation of leukocyte mediated immunity	185/17913	2.74996e-06	0.000102548	6.0052e-05	IL12RB1/LTA/SH2D1A/RAC2/XCL1/NOD2	6
GO:0071887	leukocyte apoptotic process	103/17913	2.80955e-06	0.000102548	6.0052e-05	FASLG/PDCD1/CCL5/NOD2/CD74	5
GO:0032609	interferon-gamma production	105/17913	3.08922e-06	0.000109709	6.42451e-05	IL12RB1/LTA/CD244/XCL1/CD3E	5
GO:0031343	positive regulation of cell killing	50/17913	4.1103e-06	0.00014213	8.32307e-05	IFNG/IL12RB1/SH2D1A/XCL1	4
GO:0002830	positive regulation of type 2 immune response	16/17913	5.23951e-06	0.000172772	0.000101175	XCL1/NOD2/CD74	3
GO:0002705	positive regulation of leukocyte mediated immunity	117/17913	5.25943e-06	0.000172772	0.000101175	IL12RB1/LTA/SH2D1A/XCL1/NOD2	5
GO:0031295	T cell costimulation	55/17913	6.03962e-06	0.000193562	0.000113349	CTLA4/LCK/PDCD1/CD3E	4
GO:0031294	lymphocyte costimulation	56/17913	6.49405e-06	0.000203171	0.000118976	CTLA4/LCK/PDCD1/CD3E	4
GO:0050671	positive regulation of lymphocyte proliferation	125/17913	7.26931e-06	0.000220685	0.000129233	IL12RB1/CCL5/XCL1/CD3E/CD74	5
GO:0098542	defense response to other organism	481/17913	7.54199e-06	0.000220685	0.000129233	APOBEC3H/IFNG/IL12RB1/IRF1/LTA/CXCL9/APOBEC3G/NOD2	8
GO:0032946	positive regulation of mononuclear cell proliferation	126/17913	7.55772e-06	0.000220685	0.000129233	IL12RB1/CCL5/XCL1/CD3E/CD74	5
GO:0002577	regulation of antigen processing and presentation	19/17913	9.02532e-06	0.00025062	0.000146762	HLA-DOB/NOD2/CD74	3
GO:0045061	thymic T cell selection	19/17913	9.02532e-06	0.00025062	0.000146762	CD3D/CD3E/CD74	3
GO:0046635	positive regulation of alpha-beta T cell activation	61/17913	9.15508e-06	0.00025062	0.000146762	IFNG/IL12RB1/XCL1/CD3E	4
GO:0032729	positive regulation of interferon-gamma production	62/17913	9.77118e-06	0.000253781	0.000148613	IL12RB1/LTA/CD244/CD3E	4
GO:0046631	alpha-beta T cell activation	133/17913	9.83647e-06	0.000253781	0.000148613	IFNG/IL12RB1/IRF1/XCL1/CD3E	5
GO:0051607	defense response to virus	231/17913	9.84995e-06	0.000253781	0.000148613	APOBEC3H/IFNG/IL12RB1/IRF1/CXCL9/APOBEC3G	6
GO:0070665	positive regulation of leukocyte proliferation	134/17913	1.02016e-05	0.000257786	0.000150958	IL12RB1/CCL5/XCL1/CD3E/CD74	5
GO:0045580	regulation of T cell differentiation	139/17913	1.2189e-05	0.000300527	0.000175987	CTLA4/IFNG/IL12RB1/IRF1/CD74	5
GO:0006925	inflammatory cell apoptotic process	21/17913	1.23504e-05	0.000300527	0.000175987	FASLG/CCL5/NOD2	3
GO:0070227	lymphocyte apoptotic process	67/17913	1.33211e-05	0.000318254	0.000186368	FASLG/PDCD1/CCL5/CD74	4
GO:0002819	regulation of adaptive immune response	150/17913	1.76249e-05	0.000413556	0.000242177	IL12RB1/IRF1/LTA/XCL1/CD48	5
GO:0090023	positive regulation of neutrophil chemotaxis	24/17913	1.87101e-05	0.000431317	0.000252578	RAC2/XCL1/CD74	3
GO:0010818	T cell chemotaxis	25/17913	2.12295e-05	0.000480958	0.000281647	CXCR3/CCL5/XCL1	3
GO:0071624	positive regulation of granulocyte chemotaxis	26/17913	2.39624e-05	0.000533671	0.000312516	RAC2/XCL1/CD74	3
GO:0043900	regulation of multi-organism process	408/17913	2.47535e-05	0.000542102	0.000317453	APOBEC3H/IFNG/IL12RB1/LTA/APOBEC3G/CCL5/CD74	7
GO:0046640	regulation of alpha-beta T cell proliferation	27/17913	2.69171e-05	0.000564983	0.000330852	IRF1/XCL1/CD3E	3
GO:1902624	positive regulation of neutrophil migration	27/17913	2.69171e-05	0.000564983	0.000330852	RAC2/XCL1/CD74	3
GO:0045619	regulation of lymphocyte differentiation	164/17913	2.70882e-05	0.000564983	0.000330852	CTLA4/IFNG/IL12RB1/IRF1/CD74	5
GO:0002690	positive regulation of leukocyte chemotaxis	81/17913	2.82895e-05	0.000580818	0.000340125	RAC2/CCL5/XCL1/CD74	4
GO:0031341	regulation of cell killing	82/17913	2.96938e-05	0.000591176	0.000346191	IFNG/IL12RB1/SH2D1A/XCL1	4
GO:2000106	regulation of leukocyte apoptotic process	82/17913	2.96938e-05	0.000591176	0.000346191	PDCD1/CCL5/NOD2/CD74	4
GO:0071621	granulocyte chemotaxis	84/17913	3.2655e-05	0.000640427	0.000375032	RAC2/CCL5/XCL1/CD74	4
GO:0002828	regulation of type 2 immune response	30/17913	3.71934e-05	0.000698174	0.000408848	XCL1/NOD2/CD74	3
GO:0046633	alpha-beta T cell proliferation	30/17913	3.71934e-05	0.000698174	0.000408848	IRF1/XCL1/CD3E	3
GO:0090022	regulation of neutrophil chemotaxis	30/17913	3.71934e-05	0.000698174	0.000408848	RAC2/XCL1/CD74	3
GO:0042102	positive regulation of T cell proliferation	90/17913	4.28407e-05	0.000792855	0.000464293	IL12RB1/CCL5/XCL1/CD3E	4
GO:0002708	positive regulation of lymphocyte mediated immunity	91/17913	4.47405e-05	0.000815428	0.000477512	IL12RB1/LTA/SH2D1A/XCL1	4
GO:0043368	positive T cell selection	32/17913	4.53016e-05	0.000815428	0.000477512	IL12RB1/CD3D/CD74	3
GO:0002702	positive regulation of production of molecular mediator of immune response	93/17913	4.87239e-05	0.000860268	0.00050377	CD244/XCL1/NOD2/CD74	4
GO:0002685	regulation of leukocyte migration	186/17913	4.94519e-05	0.000860268	0.00050377	CXCR3/RAC2/CCL5/XCL1/CD74	5
GO:0045589	regulation of regulatory T cell differentiation	33/17913	4.97567e-05	0.000860268	0.00050377	CTLA4/IFNG/IRF1	3
GO:0030595	leukocyte chemotaxis	188/17913	5.20336e-05	0.000887951	0.000519981	CXCR3/RAC2/CCL5/XCL1/CD74	5
GO:1902622	regulation of neutrophil migration	34/17913	5.44898e-05	0.000917943	0.000537544	RAC2/XCL1/CD74	3
GO:0032103	positive regulation of response to external stimulus	315/17913	5.64112e-05	0.000938283	0.000549455	LTA/RAC2/CCL5/XCL1/NOD2/CD74	6
GO:0042092	type 2 immune response	35/17913	5.95085e-05	0.00096536	0.000565311	XCL1/NOD2/CD74	3
GO:0045066	regulatory T cell differentiation	35/17913	5.95085e-05	0.00096536	0.000565311	CTLA4/IFNG/IRF1	3
GO:0097530	granulocyte migration	100/17913	6.47251e-05	0.0010262	0.000600937	RAC2/CCL5/XCL1/CD74	4
GO:2000516	positive regulation of CD4-positive, alpha-beta T cell activation	36/17913	6.48207e-05	0.0010262	0.000600937	IFNG/IL12RB1/XCL1	3
GO:0050868	negative regulation of T cell activation	104/17913	7.54256e-05	0.00117987	0.000690929	CTLA4/IRF1/XCL1/CD74	4
GO:0002688	regulation of leukocyte chemotaxis	105/17913	7.82904e-05	0.00121028	0.000708734	RAC2/CCL5/XCL1/CD74	4
GO:0001912	positive regulation of leukocyte mediated cytotoxicity	40/17913	8.91572e-05	0.00136224	0.000797723	IL12RB1/SH2D1A/XCL1	3
GO:0018108	peptidyl-tyrosine phosphorylation	346/17913	9.47231e-05	0.00143065	0.000837781	IFNG/LCK/MAP2K2/CCL5/CD3E/CD74	6
GO:0018212	peptidyl-tyrosine modification	349/17913	9.93222e-05	0.00146898	0.000860228	IFNG/LCK/MAP2K2/CCL5/CD3E/CD74	6
GO:0051209	release of sequestered calcium ion into cytosol	112/17913	0.000100615	0.00146898	0.000860228	FASLG/LCK/CXCL9/XCL1	4
GO:0051283	negative regulation of sequestering of calcium ion	112/17913	0.000100615	0.00146898	0.000860228	FASLG/LCK/CXCL9/XCL1	4
GO:0048247	lymphocyte chemotaxis	42/17913	0.000103284	0.00149138	0.000873346	CXCR3/CCL5/XCL1	3
GO:0051282	regulation of sequestering of calcium ion	114/17913	0.000107763	0.00153914	0.000901314	FASLG/LCK/CXCL9/XCL1	4
GO:0019882	antigen processing and presentation	220/17913	0.000109399	0.0015457	0.000905155	HLA-DOB/PSMD13/NOD2/CD8A/CD74	5
GO:0050851	antigen receptor-mediated signaling pathway	224/17913	0.000119054	0.00164828	0.000965225	CTLA4/LCK/PSMD13/CD3D/CD3E	5
GO:0051208	sequestering of calcium ion	117/17913	0.000119168	0.00164828	0.000965225	FASLG/LCK/CXCL9/XCL1	4
GO:0045581	negative regulation of T cell differentiation	45/17913	0.000127091	0.00173955	0.00101868	CTLA4/IRF1/CD74	3
GO:0019079	viral genome replication	120/17913	0.000131424	0.00176613	0.00103424	CXCR6/APOBEC3H/APOBEC3G/CCL5	4
GO:0002687	positive regulation of leukocyte migration	121/17913	0.000135705	0.00176613	0.00103424	RAC2/CCL5/XCL1/CD74	4
GO:1903038	negative regulation of leukocyte cell-cell adhesion	121/17913	0.000135705	0.00176613	0.00103424	CTLA4/IRF1/XCL1/CD74	4
GO:0070231	T cell apoptotic process	46/17913	0.000135753	0.00176613	0.00103424	FASLG/PDCD1/CCL5	3
GO:2000107	negative regulation of leukocyte apoptotic process	46/17913	0.000135753	0.00176613	0.00103424	CCL5/NOD2/CD74	3
GO:0043903	regulation of symbiosis, encompassing mutualism through parasitism	232/17913	0.00014032	0.00180766	0.00105856	APOBEC3H/LTA/APOBEC3G/CCL5/CD74	5
GO:0097553	calcium ion transmembrane import into cytosol	126/17913	0.000158642	0.00202384	0.00118515	FASLG/LCK/CXCL9/XCL1	4
GO:0050921	positive regulation of chemotaxis	130/17913	0.000178915	0.00226052	0.00132375	RAC2/CCL5/XCL1/CD74	4
GO:0045620	negative regulation of lymphocyte differentiation	51/17913	0.000184839	0.0022699	0.00132924	CTLA4/IRF1/CD74	3
GO:0070098	chemokine-mediated signaling pathway	51/17913	0.000184839	0.0022699	0.00132924	CXCR6/CXCR3/CCL5	3
GO:0070228	regulation of lymphocyte apoptotic process	51/17913	0.000184839	0.0022699	0.00132924	PDCD1/CCL5/CD74	3
GO:0051250	negative regulation of lymphocyte activation	132/17913	0.000189724	0.00230831	0.00135174	CTLA4/IRF1/XCL1/CD74	4
GO:0002720	positive regulation of cytokine production involved in immune response	52/17913	0.000195861	0.00233965	0.00137009	XCL1/NOD2/CD74	3
GO:0051353	positive regulation of oxidoreductase activity	52/17913	0.000195861	0.00233965	0.00137009	IFNG/NPR3/NOD2	3
GO:0045060	negative thymic T cell selection	10/17913	0.000205571	0.00241179	0.00141234	CD3E/CD74	2
GO:2000109	regulation of macrophage apoptotic process	10/17913	0.000205571	0.00241179	0.00141234	CCL5/NOD2	2
GO:0060326	cell chemotaxis	253/17913	0.000210095	0.00244305	0.00143064	CXCR3/RAC2/CCL5/XCL1/CD74	5
GO:0002706	regulation of lymphocyte mediated immunity	136/17913	0.000212747	0.00245219	0.00143599	IL12RB1/LTA/SH2D1A/XCL1	4
GO:0002700	regulation of production of molecular mediator of immune response	138/17913	0.000224984	0.00257068	0.00150538	CD244/XCL1/NOD2/CD74	4
GO:0002604	regulation of dendritic cell antigen processing and presentation	11/17913	0.000250908	0.00272474	0.0015956	NOD2/CD74	2
GO:0033632	regulation of cell-cell adhesion mediated by integrin	11/17913	0.000250908	0.00272474	0.0015956	CCL5/CD3E	2
GO:0035747	natural killer cell chemotaxis	11/17913	0.000250908	0.00272474	0.0015956	CCL5/XCL1	2
GO:0043383	negative T cell selection	11/17913	0.000250908	0.00272474	0.0015956	CD3E/CD74	2
GO:0045006	DNA deamination	11/17913	0.000250908	0.00272474	0.0015956	APOBEC3H/APOBEC3G	2
GO:0045059	positive thymic T cell selection	11/17913	0.000250908	0.00272474	0.0015956	CD3D/CD74	2
GO:1902105	regulation of leukocyte differentiation	267/17913	0.000269559	0.00288385	0.00168877	CTLA4/IFNG/IL12RB1/IRF1/CD74	5
GO:0060402	calcium ion transport into cytosol	145/17913	0.000271826	0.00288385	0.00168877	FASLG/LCK/CXCL9/XCL1	4
GO:0045071	negative regulation of viral genome replication	59/17913	0.000285093	0.00288385	0.00168877	APOBEC3H/APOBEC3G/CCL5	3
GO:0072678	T cell migration	59/17913	0.000285093	0.00288385	0.00168877	CXCR3/CCL5/XCL1	3
GO:2000514	regulation of CD4-positive, alpha-beta T cell activation	59/17913	0.000285093	0.00288385	0.00168877	IFNG/IL12RB1/XCL1	3
GO:1903900	regulation of viral life cycle	147/17913	0.000286405	0.00288385	0.00168877	APOBEC3H/APOBEC3G/CCL5/CD74	4
GO:0030593	neutrophil chemotaxis	60/17913	0.000299647	0.00288385	0.00168877	RAC2/XCL1/CD74	3
GO:1990868	response to chemokine	60/17913	0.000299647	0.00288385	0.00168877	CXCR6/CXCR3/CCL5	3
GO:1990869	cellular response to chemokine	60/17913	0.000299647	0.00288385	0.00168877	CXCR6/CXCR3/CCL5	3
GO:0002468	dendritic cell antigen processing and presentation	12/17913	0.000300676	0.00288385	0.00168877	NOD2/CD74	2
GO:0006216	cytidine catabolic process	12/17913	0.000300676	0.00288385	0.00168877	APOBEC3H/APOBEC3G	2
GO:0009972	cytidine deamination	12/17913	0.000300676	0.00288385	0.00168877	APOBEC3H/APOBEC3G	2
GO:0038110	interleukin-2-mediated signaling pathway	12/17913	0.000300676	0.00288385	0.00168877	IL2RB/IL2RG	2
GO:0045869	negative regulation of single stranded viral RNA replication via double stranded DNA intermediate	12/17913	0.000300676	0.00288385	0.00168877	APOBEC3H/APOBEC3G	2
GO:0046087	cytidine metabolic process	12/17913	0.000300676	0.00288385	0.00168877	APOBEC3H/APOBEC3G	2
GO:0071888	macrophage apoptotic process	12/17913	0.000300676	0.00288385	0.00168877	CCL5/NOD2	2
GO:0071346	cellular response to interferon-gamma	153/17913	0.000333518	0.00317567	0.00185966	IFNG/IL12RB1/IRF1/CCL5	4
GO:0045088	regulation of innate immune response	440/17913	0.000348269	0.00328366	0.0019229	IFNG/IRF1/SH2D1A/PSMD13/CCL5/NOD2	6
GO:0035723	interleukin-15-mediated signaling pathway	13/17913	0.000354855	0.00328366	0.0019229	IL2RB/IL2RG	2
GO:0071350	cellular response to interleukin-15	13/17913	0.000354855	0.00328366	0.0019229	IL2RB/IL2RG	2
GO:0071352	cellular response to interleukin-2	13/17913	0.000354855	0.00328366	0.0019229	IL2RB/IL2RG	2
GO:0001906	cell killing	156/17913	0.000359048	0.00329922	0.00193201	IFNG/IL12RB1/SH2D1A/XCL1	4
GO:0001910	regulation of leukocyte mediated cytotoxicity	64/17913	0.000362643	0.00330912	0.00193781	IL12RB1/SH2D1A/XCL1	3
GO:0060401	cytosolic calcium ion transport	157/17913	0.00036786	0.00333358	0.00195213	FASLG/LCK/CXCL9/XCL1	4
GO:0002285	lymphocyte activation involved in immune response	158/17913	0.000376827	0.00339144	0.00198602	IFNG/IL12RB1/ITGAL/CD244	4
GO:0002683	negative regulation of immune system process	451/17913	0.000397217	0.00355062	0.00207923	CTLA4/HLA-DOB/IRF1/PDCD1/XCL1/CD74	6
GO:0002449	lymphocyte mediated immunity	293/17913	0.000413064	0.00355062	0.00207923	IL12RB1/LTA/SH2D1A/XCL1/CD74	5
GO:0010820	positive regulation of T cell chemotaxis	14/17913	0.000413428	0.00355062	0.00207923	CCL5/XCL1	2
GO:0046133	pyrimidine ribonucleoside catabolic process	14/17913	0.000413428	0.00355062	0.00207923	APOBEC3H/APOBEC3G	2
GO:0070234	positive regulation of T cell apoptotic process	14/17913	0.000413428	0.00355062	0.00207923	PDCD1/CCL5	2
GO:0070669	response to interleukin-2	14/17913	0.000413428	0.00355062	0.00207923	IL2RB/IL2RG	2
GO:0070672	response to interleukin-15	14/17913	0.000413428	0.00355062	0.00207923	IL2RB/IL2RG	2
GO:0002695	negative regulation of leukocyte activation	163/17913	0.000424025	0.00361798	0.00211867	CTLA4/IRF1/XCL1/CD74	4
GO:0033077	T cell differentiation in thymus	69/17913	0.000452622	0.00383707	0.00224697	CD3D/CD3E/CD74	3
GO:0010819	regulation of T cell chemotaxis	15/17913	0.000476377	0.00394929	0.00231269	CCL5/XCL1	2
GO:0045091	regulation of single stranded viral RNA replication via double stranded DNA intermediate	15/17913	0.000476377	0.00394929	0.00231269	APOBEC3H/APOBEC3G	2
GO:2001185	regulation of CD8-positive, alpha-beta T cell activation	15/17913	0.000476377	0.00394929	0.00231269	IRF1/XCL1	2
GO:0006875	cellular metal ion homeostasis	467/17913	0.000477883	0.00394929	0.00231269	FASLG/IREB2/LCK/CXCL9/CCL5/XCL1	6
GO:1903706	regulation of hemopoiesis	468/17913	0.00048332	0.00396707	0.0023231	CTLA4/IFNG/IL12RB1/IRF1/PSMD13/CD74	6
GO:0022408	negative regulation of cell-cell adhesion	169/17913	0.000486071	0.00396707	0.0023231	CTLA4/IRF1/XCL1/CD74	4
GO:0097529	myeloid leukocyte migration	170/17913	0.000497009	0.00403129	0.00236071	RAC2/CCL5/XCL1/CD74	4
GO:1990266	neutrophil migration	72/17913	0.000512901	0.00413468	0.00242125	RAC2/XCL1/CD74	3
GO:0034341	response to interferon-gamma	173/17913	0.000530873	0.00425237	0.00249017	IFNG/IL12RB1/IRF1/CCL5	4
GO:0001916	positive regulation of T cell mediated cytotoxicity	16/17913	0.000543682	0.00425237	0.00249017	IL12RB1/XCL1	2
GO:0033033	negative regulation of myeloid cell apoptotic process	16/17913	0.000543682	0.00425237	0.00249017	CCL5/NOD2	2
GO:0033631	cell-cell adhesion mediated by integrin	16/17913	0.000543682	0.00425237	0.00249017	CCL5/CD3E	2
GO:0039692	single stranded viral RNA replication via double stranded DNA intermediate	16/17913	0.000543682	0.00425237	0.00249017	APOBEC3H/APOBEC3G	2
GO:0002643	regulation of tolerance induction	17/17913	0.000615326	0.00476318	0.0027893	PDCD1/CD3E	2
GO:0050852	T cell receptor signaling pathway	180/17913	0.000616242	0.00476318	0.0027893	LCK/PSMD13/CD3D/CD3E	4
GO:0043901	negative regulation of multi-organism process	182/17913	0.000642324	0.00493575	0.00289036	APOBEC3H/LTA/APOBEC3G/CCL5	4
GO:0019058	viral life cycle	324/17913	0.000652415	0.00498415	0.0029187	CXCR6/APOBEC3H/APOBEC3G/CCL5/CD74	5
GO:0050731	positive regulation of peptidyl-tyrosine phosphorylation	184/17913	0.000669181	0.00508268	0.0029764	IFNG/CCL5/CD3E/CD74	4
GO:0046641	positive regulation of alpha-beta T cell proliferation	18/17913	0.00069129	0.0051906	0.0030396	XCL1/CD3E	2
GO:0070230	positive regulation of lymphocyte apoptotic process	18/17913	0.00069129	0.0051906	0.0030396	PDCD1/CCL5	2
GO:0050920	regulation of chemotaxis	186/17913	0.000696826	0.00520244	0.00304653	RAC2/CCL5/XCL1/CD74	4
GO:0050866	negative regulation of cell activation	187/17913	0.000710948	0.00527789	0.00309071	CTLA4/IRF1/XCL1/CD74	4
GO:0002440	production of molecular mediator of immune response	191/17913	0.000769473	0.00558071	0.00326805	CD244/XCL1/NOD2/CD74	4
GO:0002544	chronic inflammatory response	19/17913	0.000771557	0.00558071	0.00326805	LTA/CCL5	2
GO:0002827	positive regulation of T-helper 1 type immune response	19/17913	0.000771557	0.00558071	0.00326805	IL12RB1/XCL1	2
GO:0140131	positive regulation of lymphocyte chemotaxis	19/17913	0.000771557	0.00558071	0.00326805	CCL5/XCL1	2
GO:0002718	regulation of cytokine production involved in immune response	83/17913	0.000777223	0.00558071	0.00326805	XCL1/NOD2/CD74	3
GO:0045582	positive regulation of T cell differentiation	83/17913	0.000777223	0.00558071	0.00326805	IFNG/IL12RB1/CD74	3
GO:1903901	negative regulation of viral life cycle	85/17913	0.000832992	0.00594865	0.00348351	APOBEC3H/APOBEC3G/CCL5	3
GO:0033630	positive regulation of cell adhesion mediated by integrin	20/17913	0.000856107	0.00608067	0.00356082	CCL5/CD3E	2
GO:0072676	lymphocyte migration	87/17913	0.000891244	0.00629621	0.00368704	CXCR3/CCL5/XCL1	3
GO:0002286	T cell activation involved in immune response	88/17913	0.000921316	0.00647384	0.00379106	IFNG/IL12RB1/ITGAL	3
GO:0042454	ribonucleoside catabolic process	21/17913	0.000944924	0.00660441	0.00386752	APOBEC3H/APOBEC3G	2
GO:0002824	positive regulation of adaptive immune response based on somatic recombination of immune receptors built from immunoglobulin superfamily domains	89/17913	0.000952024	0.00661884	0.00387597	IL12RB1/LTA/XCL1	3
GO:0050792	regulation of viral process	204/17913	0.00098325	0.00676521	0.00396168	APOBEC3H/APOBEC3G/CCL5/CD74	4
GO:0035710	CD4-positive, alpha-beta T cell activation	90/17913	0.000983376	0.00676521	0.00396168	IFNG/IL12RB1/XCL1	3
GO:0010528	regulation of transposition	22/17913	0.00103799	0.0070305	0.00411703	APOBEC3H/APOBEC3G	2
GO:0010529	negative regulation of transposition	22/17913	0.00103799	0.0070305	0.00411703	APOBEC3H/APOBEC3G	2
GO:0036037	CD8-positive, alpha-beta T cell activation	22/17913	0.00103799	0.0070305	0.00411703	IRF1/XCL1	2
GO:0045621	positive regulation of lymphocyte differentiation	93/17913	0.00108134	0.00728654	0.00426697	IFNG/IL12RB1/CD74	3
GO:0002821	positive regulation of adaptive immune response	94/17913	0.00111531	0.00743917	0.00435635	IL12RB1/LTA/XCL1	3
GO:0022600	digestive system process	94/17913	0.00111531	0.00743917	0.00435635	IREB2/NPR3/NOD2	3
GO:0045069	regulation of viral genome replication	95/17913	0.00114995	0.0076315	0.00446898	APOBEC3H/APOBEC3G/CCL5	3
GO:0001909	leukocyte mediated cytotoxicity	97/17913	0.00122126	0.00804525	0.00471127	IL12RB1/SH2D1A/XCL1	3
GO:0045089	positive regulation of innate immune response	373/17913	0.00122585	0.00804525	0.00471127	IRF1/SH2D1A/PSMD13/CCL5/NOD2	5
GO:0001914	regulation of T cell mediated cytotoxicity	24/17913	0.00123679	0.00804525	0.00471127	IL12RB1/XCL1	2
GO:0046135	pyrimidine nucleoside catabolic process	24/17913	0.00123679	0.00804525	0.00471127	APOBEC3H/APOBEC3G	2
GO:0006874	cellular calcium ion homeostasis	375/17913	0.00125527	0.00812527	0.00475813	FASLG/LCK/CXCL9/CCL5/XCL1	5
GO:0046632	alpha-beta T cell differentiation	99/17913	0.0012953	0.00826228	0.00483836	IFNG/IL12RB1/IRF1	3
GO:0048525	negative regulation of viral process	99/17913	0.0012953	0.00826228	0.00483836	APOBEC3H/APOBEC3G/CCL5	3
GO:1902106	negative regulation of leukocyte differentiation	99/17913	0.0012953	0.00826228	0.00483836	CTLA4/IRF1/CD74	3
GO:1901623	regulation of lymphocyte chemotaxis	25/17913	0.00134249	0.00852189	0.00499039	CCL5/XCL1	2
GO:0002367	cytokine production involved in immune response	101/17913	0.00137212	0.00866811	0.00507601	XCL1/NOD2/CD74	3
GO:0002230	positive regulation of defense response to virus by host	26/17913	0.00145237	0.00900194	0.0052715	IL12RB1/APOBEC3G	2
GO:0002507	tolerance induction	26/17913	0.00145237	0.00900194	0.0052715	PDCD1/CD3E	2
GO:0002825	regulation of T-helper 1 type immune response	26/17913	0.00145237	0.00900194	0.0052715	IL12RB1/XCL1	2
GO:0032196	transposition	26/17913	0.00145237	0.00900194	0.0052715	APOBEC3H/APOBEC3G	2
GO:0055074	calcium ion homeostasis	388/17913	0.00145948	0.00900355	0.00527245	FASLG/LCK/CXCL9/CCL5/XCL1	5
GO:0072503	cellular divalent inorganic cation homeostasis	392/17913	0.00152699	0.009376	0.00549055	FASLG/LCK/CXCL9/CCL5/XCL1	5
GO:0051341	regulation of oxidoreductase activity	105/17913	0.00153423	0.00937663	0.00549092	IFNG/NPR3/NOD2	3
GO:0002429	immune response-activating cell surface receptor signaling pathway	399/17913	0.00165065	0.00992618	0.00581274	CTLA4/LCK/PSMD13/CD3D/CD3E	5
GO:0032770	positive regulation of monooxygenase activity	28/17913	0.00168458	0.00992618	0.00581274	IFNG/NPR3	2
GO:0033032	regulation of myeloid cell apoptotic process	28/17913	0.00168458	0.00992618	0.00581274	CCL5/NOD2	2
GO:0039694	viral RNA genome replication	28/17913	0.00168458	0.00992618	0.00581274	APOBEC3H/APOBEC3G	2
GO:0070229	negative regulation of lymphocyte apoptotic process	28/17913	0.00168458	0.00992618	0.00581274	CCL5/CD74	2
GO:1902932	positive regulation of alcohol biosynthetic process	28/17913	0.00168458	0.00992618	0.00581274	IFNG/CD244	2
GO:2000108	positive regulation of leukocyte apoptotic process	28/17913	0.00168458	0.00992618	0.00581274	PDCD1/CCL5	2
GO:2000406	positive regulation of T cell migration	28/17913	0.00168458	0.00992618	0.00581274	CCL5/XCL1	2
GO:0050864	regulation of B cell activation	110/17913	0.00175314	0.0102841	0.00602231	CTLA4/NOD2/CD74	3
GO:0072507	divalent inorganic cation homeostasis	412/17913	0.00189972	0.0110944	0.00649684	FASLG/LCK/CXCL9/CCL5/XCL1	5
GO:0050730	regulation of peptidyl-tyrosine phosphorylation	245/17913	0.00192861	0.0111418	0.00652462	IFNG/CCL5/CD3E/CD74	4
GO:0043372	positive regulation of CD4-positive, alpha-beta T cell differentiation	30/17913	0.00193329	0.0111418	0.00652462	IFNG/IL12RB1	2
GO:0050690	regulation of defense response to virus by virus	30/17913	0.00193329	0.0111418	0.00652462	LCK/CD8B	2
GO:0006816	calcium ion transport	415/17913	0.00196092	0.0112518	0.00658899	FASLG/LCK/CXCL9/CCL5/XCL1	5
GO:0051928	positive regulation of calcium ion transport	119/17913	0.00219448	0.0123446	0.00722893	CXCL9/CCL5/XCL1	3
GO:0009164	nucleoside catabolic process	32/17913	0.00219835	0.0123446	0.00722893	APOBEC3H/APOBEC3G	2
GO:0032733	positive regulation of interleukin-10 production	32/17913	0.00219835	0.0123446	0.00722893	XCL1/NOD2	2
GO:0033028	myeloid cell apoptotic process	32/17913	0.00219835	0.0123446	0.00722893	CCL5/NOD2	2
GO:0070232	regulation of T cell apoptotic process	32/17913	0.00219835	0.0123446	0.00722893	PDCD1/CCL5	2
GO:0007204	positive regulation of cytosolic calcium ion concentration	255/17913	0.00223052	0.0124719	0.00730351	FASLG/LCK/CXCL9/XCL1	4
GO:0001913	T cell mediated cytotoxicity	33/17913	0.00233697	0.0129568	0.00758748	IL12RB1/XCL1	2
GO:0071353	cellular response to interleukin-4	33/17913	0.00233697	0.0129568	0.00758748	IL2RG/XCL1	2
GO:0002768	immune response-regulating cell surface receptor signaling pathway	434/17913	0.00238274	0.0131551	0.00770359	CTLA4/LCK/PSMD13/CD3D/CD3E	5
GO:0032660	regulation of interleukin-17 production	34/17913	0.00247962	0.0135196	0.00791702	IFNG/NOD2	2
GO:0032735	positive regulation of interleukin-12 production	34/17913	0.00247962	0.0135196	0.00791702	IFNG/IRF1	2
GO:2000403	positive regulation of lymphocyte migration	34/17913	0.00247962	0.0135196	0.00791702	CCL5/XCL1	2
GO:0043270	positive regulation of ion transport	266/17913	0.00259877	0.0140526	0.00822914	IFNG/CXCL9/CCL5/XCL1	4
GO:0071356	cellular response to tumor necrosis factor	266/17913	0.00259877	0.0140526	0.00822914	TNFRSF9/LTA/PSMD13/CCL5	4
GO:0046131	pyrimidine ribonucleoside metabolic process	35/17913	0.00262629	0.0140855	0.00824843	APOBEC3H/APOBEC3G	2
GO:0072529	pyrimidine-containing compound catabolic process	35/17913	0.00262629	0.0140855	0.00824843	APOBEC3H/APOBEC3G	2
GO:0070670	response to interleukin-4	36/17913	0.00277697	0.014785	0.00865805	IL2RG/XCL1	2
GO:0007162	negative regulation of cell adhesion	271/17913	0.00277922	0.014785	0.00865805	CTLA4/IRF1/XCL1/CD74	4
GO:0070838	divalent metal ion transport	454/17913	0.00289476	0.0153376	0.00898161	FASLG/LCK/CXCL9/CCL5/XCL1	5
GO:0002714	positive regulation of B cell mediated immunity	37/17913	0.00293163	0.0153472	0.00898729	LTA/XCL1	2
GO:0002891	positive regulation of immunoglobulin mediated immune response	37/17913	0.00293163	0.0153472	0.00898729	LTA/XCL1	2
GO:0050691	regulation of defense response to virus by host	37/17913	0.00293163	0.0153472	0.00898729	IL12RB1/APOBEC3G	2
GO:0007586	digestion	132/17913	0.00294475	0.0153548	0.00899169	IREB2/NPR3/NOD2	3
GO:0072511	divalent inorganic cation transport	458/17913	0.00300606	0.0156125	0.00914261	FASLG/LCK/CXCL9/CCL5/XCL1	5
GO:0002711	positive regulation of T cell mediated immunity	38/17913	0.00309025	0.0158617	0.00928855	IL12RB1/XCL1	2
GO:0032620	interleukin-17 production	38/17913	0.00309025	0.0158617	0.00928855	IFNG/NOD2	2
GO:1901658	glycosyl compound catabolic process	38/17913	0.00309025	0.0158617	0.00928855	APOBEC3H/APOBEC3G	2
GO:0002822	regulation of adaptive immune response based on somatic recombination of immune receptors built from immunoglobulin superfamily domains	135/17913	0.00313761	0.0160421	0.00939421	IL12RB1/LTA/XCL1	3
GO:0034612	response to tumor necrosis factor	284/17913	0.00328841	0.0167479	0.00980754	TNFRSF9/LTA/PSMD13/CCL5	4
