# Supplementary material for: Identification of a Novel Immune-Related Prognostic Biomarker and Small-Molecule Drugs in Clear Cell Renal Cell Carcinoma (ccRCC) by a Merged Microarray-Acquired Dataset and TCGA Database
Source: Front Genet. 2020 Aug 18;11:810. doi: 10.3389/fgene.2020.00810 (PMC7461880; doi:10.3389/fgene.2020.00810)
Supplement: TABLE S2 — GO biological processes of hub genes in the co-expression network. [file Table_2.XLSX]

## Sheet: GO-BP DEGs
Table S2: KEGG enrichment of hub genes in the co-expression network.
ID	Description	BgRatio	pvalue	p.adjust	qvalue	geneID	Count
hsa04650	Natural killer cell mediated cytotoxicity	131/7946	2.50663e-10	1.94029e-08	1.38759e-08	10870/3458/356/3683/3932/4068/51744/5605/5880/962	10
hsa05340	Primary immunodeficiency	38/7946	2.96227e-10	1.94029e-08	1.38759e-08	3561/3932/8625/915/916/925/926	7
hsa04660	T cell receptor signaling pathway	104/7946	7.28537e-10	3.18128e-08	2.27508e-08	1493/3458/3932/5133/5605/915/916/925/926	9
hsa04060	Cytokine-cytokine receptor interaction	294/7946	4.25766e-09	1.39438e-07	9.9719e-08	10663/2833/3458/356/3560/3561/3594/3604/4049/4283/6352/6375	12
hsa04658	Th1 and Th2 cell differentiation	92/7946	6.95642e-09	1.82258e-07	1.30341e-07	3112/3458/3560/3561/3594/3932/915/916	8
hsa04659	Th17 cell differentiation	107/7946	2.31925e-08	5.0637e-07	3.62129e-07	3112/3458/3560/3561/3594/3932/915/916	8
hsa04061	Viral protein interaction with cytokine and cytokine receptor	100/7946	3.05763e-07	5.72213e-06	4.09216e-06	2833/3560/3561/4049/4283/6352/6375	7
hsa05166	Human T-cell leukemia virus 1 infection	219/7946	4.95022e-07	8.10599e-06	5.79697e-06	3112/3560/3561/3683/3932/4049/5605/915/916	9
hsa04612	Antigen processing and presentation	78/7946	1.34389e-06	1.9561e-05	1.3989e-05	3112/3458/8625/925/926/972	6
hsa05235	PD-L1 expression and PD-1 checkpoint pathway in cancer	89/7946	2.93006e-06	3.83837e-05	2.745e-05	3458/3932/5133/5605/915/916	6
hsa05321	Inflammatory bowel disease (IBD)	65/7946	1.11601e-05	0.000132906	9.50474e-05	3112/3458/3561/3594/64127	5
hsa04940	Type I diabetes mellitus	43/7946	4.31299e-05	0.000457509	0.000327186	3112/3458/356/4049	4
hsa05170	Human immunodeficiency virus 1 infection	212/7946	4.54016e-05	0.000457509	0.000327186	164668/356/5605/5880/60489/915/916	7
hsa04514	Cell adhesion molecules (CAMs)	147/7946	5.2424e-05	0.000490538	0.000350807	1493/3112/3683/5133/925/926	6
hsa05323	Rheumatoid arthritis	93/7946	6.39039e-05	0.000558094	0.000399119	1493/3112/3458/3683/6352	5
hsa04640	Hematopoietic cell lineage	99/7946	8.61866e-05	0.000705653	0.000504645	3112/915/916/925/926	5
hsa05142	Chagas disease (American trypanosomiasis)	102/7946	9.93595e-05	0.000765653	0.000547554	3458/356/6352/915/916	5
hsa04062	Chemokine signaling pathway	189/7946	0.000210367	0.00153101	0.00109489	10663/2833/4283/5880/6352/6375	6
hsa05169	Epstein-Barr virus infection	201/7946	0.000293697	0.00202496	0.00144815	11047/3112/3683/5719/915/916	6
hsa05162	Measles	138/7946	0.000409617	0.00268299	0.00191873	356/3560/3561/915/916	5
hsa05330	Allograft rejection	38/7946	0.000700886	0.00437219	0.00312676	3112/3458/356	3
hsa05332	Graft-versus-host disease	41/7946	0.000877195	0.0052233	0.00373542	3112/3458/356	3
hsa05164	Influenza A	170/7946	0.00105802	0.00602612	0.00430956	3112/3458/356/5605/6352	5
hsa03050	Proteasome	45/7946	0.00115282	0.00629248	0.00450004	11047/3458/5719	3
hsa05152	Tuberculosis	180/7946	0.00136597	0.00715767	0.00511878	3112/3458/64127/8625/972	5
hsa04668	TNF signaling pathway	112/7946	0.00172621	0.00869743	0.00621994	3659/4049/6352/64127	4
hsa05320	Autoimmune thyroid disease	53/7946	0.0018551	0.00900065	0.00643678	1493/3112/356	3
hsa05416	Viral myocarditis	60/7946	0.00264994	0.0123979	0.00886632	3112/3683/5880	3
