# Supplementary material for: Identification of a Novel Immune-Related Prognostic Biomarker and Small-Molecule Drugs in Clear Cell Renal Cell Carcinoma (ccRCC) by a Merged Microarray-Acquired Dataset and TCGA Database
Source: Front Genet. 2020 Aug 18;11:810. doi: 10.3389/fgene.2020.00810 (PMC7461880; doi:10.3389/fgene.2020.00810)
Supplement: TABLE S3 — KEGG enrichment of hub genes in the co-expression network. [file Table_3.XLSX]

## Sheet: string_interactions.tsv default
Table S3: Degree of connectiviy of hub genes in the co-expression network (TCGA-KIRC).
Degree	name	NeighborhoodConnectivity	Gene significance	Module membership	Gene module
24	CTLA4	11.6667	0.260151	0.802253	blue
21	IFNG	11.4762	0.30041	0.856736	blue
20	IL2RB	12.5	0.230395	0.862652	blue
18	CXCR3	13.2222	0.245605	0.929159	blue
18	LCK	12.9444	0.220534	0.952443	blue
17	IL2RG	12.8824	0.284617	0.962038	blue
15	CCL5	11.5333	0.290085	0.920212	blue
14	ITGAL	14.4286	0.207959	0.91716	blue
13	CD3E	15.1538	0.250016	0.947384	blue
13	PDCD1	14.3846	0.283475	0.902444	blue
12	CD48	13.0833	0.215058	0.869129	blue
12	CD8A	15.5833	0.235189	0.889082	blue
11	CD3D	14.0909	0.254188	0.948226	blue
11	FASLG	15.6364	0.233617	0.891269	blue
10	CD244	13.2	0.221473	0.846885	blue
10	CXCL9	13.2	0.210584	0.81552	blue
10	TNFRSF9	15.7	0.277356	0.861121	blue
9	CD74	11.4444	0.222267	0.835059	blue
9	CXCR6	15.2222	0.224805	0.870196	blue
9	SH2D1A	13.7778	0.232094	0.921148	blue
8	CD8B	14.625	0.232917	0.882617	blue
7	HCST	11.5714	0.317397	0.816109	blue
7	IL12RB1	17.7143	0.230665	0.92946	blue
7	RAC2	13.4286	0.266046	0.898195	blue
6	IRF1	15.8333	0.25429	0.802199	blue
6	MAP2K2	13.5	0.204231	0.858228	turquoise
6	XCL1	17	0.312823	0.806603	blue
4	LTA	11.25	0.326727	0.926083	blue
3	NOD2	20	0.277504	0.834399	blue
2	APOBEC3G	18	0.283035	0.833374	blue
2	CD72	8.5	0.300927	0.82375	blue
2	PSMD13	2.5	0.327875	0.810924	turquoise
1	ADRM1	2	0.252091	0.880629	turquoise
1	HLA-DOB	9	0.240428	0.870913	blue
0	APOBEC3H	0	0.289332	0.810295	blue
0	IREB2	0	-0.224507	-0.908585	turquoise
0	NPR3	0	-0.173602	-0.804015	red
0	PPP4C	0	0.25913	0.800511	turquoise
0	RFXANK	0	0.20277	0.868578	turquoise
