# Supplementary material for: Identification of a Novel Immune-Related Prognostic Biomarker and Small-Molecule Drugs in Clear Cell Renal Cell Carcinoma (ccRCC) by a Merged Microarray-Acquired Dataset and TCGA Database
Source: Front Genet. 2020 Aug 18;11:810. doi: 10.3389/fgene.2020.00810 (PMC7461880; doi:10.3389/fgene.2020.00810)
Supplement: TABLE S4 — Differentially expressed genes (DEGs) between normal samples and ccRCC samples (based on MMD). [file Table_4.XLSX]

## Sheet: diffSig1
Table S4: Differentially expressed genes (DEGs) between normal samples and ccRCC samples (based on MMD).
DEGs	logFC	AveExpr	t	P.Value	adj.P.Val	B
CALB1	-5.65097	5.92323	-28.3781	1.6058e-92	3.61016e-88	200.266
NPHS2	-4.40069	7.27663	-26.7195	2.80082e-86	3.1484e-82	186.012
RALYL	-3.17411	5.3247	-25.9204	3.18992e-83	2.39052e-79	179.028
SOST	-3.03252	5.02229	-25.5495	8.56076e-82	4.81157e-78	175.763
UMOD	-5.62996	7.97748	-24.9401	1.97002e-79	8.85798e-76	170.364
ACPP	-2.66772	5.59021	-24.9176	2.40833e-79	9.02402e-76	170.165
SLC12A1	-5.57033	6.31366	-24.526	8.10087e-78	2.60177e-74	166.675
LOC105370478	-2.95125	5.31628	-23.9927	9.96621e-76	2.80076e-72	161.896
SLC13A2	-2.68239	5.67506	-23.8137	5.04336e-75	1.25983e-71	160.286
KCNJ1	-4.53867	6.67549	-23.6688	1.87737e-74	4.22071e-71	158.981
CRHBP	-2.39438	5.60234	-23.5009	8.6307e-74	1.65823e-70	157.466
XPNPEP2	-3.5254	6.68014	-23.4982	8.85096e-74	1.65823e-70	157.441
KNG1	-5.57907	6.95886	-23.3899	2.36956e-73	4.09788e-70	156.463
DIO1	-4.61772	6.0945	-23.1081	3.09432e-72	4.96904e-69	153.91
AQP2	-3.43652	7.97204	-23.021	6.85516e-72	1.02745e-68	153.12
SLC22A8	-3.63925	7.3299	-22.9106	1.88089e-71	2.64289e-68	152.118
UPP2	-3.35983	5.8124	-22.5336	5.94441e-70	7.86131e-67	148.687
FGF1	-2.891	5.28205	-22.3999	2.02824e-69	2.53327e-66	147.468
KCNJ10	-2.98747	5.82664	-22.3398	3.52303e-69	4.16867e-66	146.92
SLC34A1	-2.33146	6.86026	-22.3053	4.8391e-69	5.43964e-66	146.604
ENPP6	-3.20442	4.97696	-22.2932	5.40917e-69	5.7909e-66	146.494
SLC12A3	-2.30892	5.28755	-22.2672	6.86772e-69	7.01819e-66	146.257
TFAP2B	-2.93422	5.36196	-22.1586	1.86512e-68	1.82312e-65	145.264
SFRP1	-3.87898	7.12447	-21.7091	1.17621e-66	1.10181e-63	141.147
TMEM52B	-4.4096	6.29403	-21.5488	5.17256e-66	4.65158e-63	139.675
PTH1R	-2.22455	8.09875	-21.4013	2.02411e-65	1.75024e-62	138.32
GPC5	-2.92078	4.8686	-21.2685	6.91885e-65	5.55535e-62	137.098
ALB	-4.60913	6.12759	-21.1117	2.96058e-64	2.21866e-61	135.654
AFM	-3.19483	5.60853	-21.0563	4.94822e-64	3.58857e-61	135.143
GGT6	-2.45879	6.48998	-20.7247	1.07465e-62	7.32132e-60	132.085
SLC7A13	-3.40406	5.30779	-20.7002	1.34947e-62	8.71535e-60	131.858
HRG	-3.20283	6.10395	-20.6996	1.35681e-62	8.71535e-60	131.853
SLC13A3	-3.29197	7.54244	-20.5225	7.04345e-62	4.39863e-59	130.216
LOC105377924	-2.30665	4.3197	-20.4913	9.40749e-62	5.7162e-59	129.929
LOC284578	-2.48582	5.65571	-20.484	1.0071e-61	5.95835e-59	129.861
SLC47A2	-2.74324	6.5804	-20.4306	1.65505e-61	9.5407e-59	129.367
FXYD4	-3.43255	6.36659	-20.381	2.62643e-61	1.47618e-58	128.908
C14orf37	-3.14724	5.85043	-20.3082	5.17391e-61	2.83707e-58	128.235
PLPPR1	-3.45488	6.08295	-20.2478	9.07455e-61	4.85748e-58	127.676
DUSP9	-2.12817	6.11127	-20.1567	2.12086e-60	1.10887e-57	126.833
CLDN8	-4.19975	6.05699	-20.1406	2.46337e-60	1.25867e-57	126.684
TYRP1	-3.05107	4.78552	-20.0546	5.49411e-60	2.74486e-57	125.887
FABP1	-4.1302	6.44017	-19.9895	1.00746e-59	4.92384e-57	125.284
DPEP1	-2.88848	7.77549	-19.9522	1.42689e-59	6.82538e-57	124.938
HK2	2.84042	7.14088	19.9125	2.06522e-59	9.67299e-57	124.571
MUC15	-2.76303	4.71613	-19.7604	8.53663e-59	3.91674e-56	123.16
LOC149703	-2.03255	6.42585	-19.742	1.01372e-58	4.55808e-56	122.989
ACSF2	-2.26418	8.05547	-19.7344	1.08755e-58	4.79419e-56	122.92
LOC101928574 /// ZNF44	-2.03775	6.28065	-19.6064	3.59234e-58	1.55314e-55	121.732
LINC00645	-3.14733	4.88982	-19.5722	4.94142e-58	2.05728e-55	121.415
CRYAA /// LOC102724652	-2.30914	6.41537	-19.5318	7.21185e-58	2.8953e-55	121.039
TMEM213	-4.13126	6.85017	-19.4229	1.99235e-57	7.72275e-55	120.029
HS6ST2	-3.45228	5.5329	-19.4092	2.26587e-57	8.63413e-55	119.902
CTXN3	-3.61442	5.37094	-19.3836	2.87564e-57	1.05984e-54	119.665
HPD	-3.97378	6.92793	-19.3448	4.13255e-57	1.49852e-54	119.304
CLIC5	-3.59444	6.89739	-19.3169	5.36483e-57	1.91448e-54	119.045
SERPINA5	-2.9557	7.34582	-19.3121	5.60912e-57	1.97038e-54	119.001
PLA2R1	-2.14217	5.67061	-19.2927	6.72373e-57	2.32558e-54	118.821
ERBB4	-3.3071	6.00479	-19.2766	7.8116e-57	2.6212e-54	118.671
RNF212B	-2.46894	5.9286	-19.2307	1.19991e-56	3.90962e-54	118.245
FAM3B	-2.56007	5.76144	-19.1468	2.62862e-56	8.4063e-54	117.465
SCNN1G	-3.79446	5.57512	-19.115	3.5385e-56	1.1049e-53	117.17
FAM151A	-3.10638	6.94425	-19.0835	4.74782e-56	1.4622e-53	116.878
NRK	-2.70329	4.92541	-18.9751	1.30809e-55	3.86952e-53	115.871
ATP6V0A4	-3.503	6.23315	-18.9622	1.47553e-55	4.30816e-53	115.751
IRX1	-2.45035	5.17617	-18.9024	2.57894e-55	7.33921e-53	115.196
CLCNKA /// CLCNKB	-3.55628	6.84169	-18.769	8.97478e-55	2.52214e-52	113.956
CLCNKB	-3.50384	8.00129	-18.7588	9.87239e-55	2.74014e-52	113.862
SLC26A7	-3.90907	5.57611	-18.7549	1.02441e-54	2.80864e-52	113.825
TCF21	-2.2072	6.18891	-18.6355	3.12848e-54	8.37315e-52	112.715
CYP17A1	-2.66836	6.33897	-18.5477	7.10474e-54	1.83596e-51	111.9
ENO2	2.84716	7.61083	18.4523	1.73314e-53	4.32939e-51	111.014
FLJ22763	-2.65606	5.35954	-18.3949	2.96454e-53	7.32404e-51	110.48
ALDOB	-4.99159	8.28418	-18.3387	5.01259e-53	1.22492e-50	109.958
DMRT2	-3.4867	5.52959	-18.3148	6.27197e-53	1.5162e-50	109.735
LPA /// PLG	-3.2925	7.01667	-18.2264	1.43278e-52	3.42677e-50	108.914
SLC16A3	2.87297	8.53605	18.1336	3.4106e-52	7.82418e-50	108.052
SPAG4	2.56391	7.63914	18.113	4.13567e-52	9.2978e-50	107.861
SLC22A7	-2.89555	6.43722	-18.0896	5.14699e-52	1.14569e-49	107.643
CYP4F2	-2.42446	6.70186	-18.085	5.37241e-52	1.18414e-49	107.601
CYP4F2 /// CYP4F3	-2.1141	6.01348	-18.03	8.98521e-52	1.96122e-49	107.09
ATP6V1B1	-2.35463	6.34894	-18.0186	9.98914e-52	2.15938e-49	106.984
SH3GL2	-2.87753	5.28738	-17.9861	1.35315e-51	2.86995e-49	106.683
GPC3	-2.24947	6.51203	-17.9588	1.74766e-51	3.67206e-49	106.428
PLG	-3.03488	6.69374	-17.9532	1.84017e-51	3.79548e-49	106.377
TFCP2L1	-3.14117	7.56857	-17.9279	2.33167e-51	4.76551e-49	106.142
ATP6V1G3	-3.01092	5.92203	-17.8383	5.38698e-51	1.04405e-48	105.309
DAO	-2.31355	6.64555	-17.7531	1.19373e-50	2.23646e-48	104.519
IRX2	-2.22192	6.15141	-17.6994	1.97183e-50	3.60412e-48	104.02
SLC4A9	-2.37377	4.93366	-17.6962	2.0308e-50	3.68198e-48	103.991
FGF9	-2.87312	6.55208	-17.6517	3.07854e-50	5.44975e-48	103.577
RAB25	-2.44048	5.82167	-17.65	3.12589e-50	5.49033e-48	103.562
TNFAIP6	3.99032	7.31304	17.6372	3.52447e-50	6.04863e-48	103.443
SAP30	2.12852	8.07165	17.5917	5.3909e-50	9.18169e-48	103.02
ABHD14A-ACY1 /// ACY1	-2.23329	9.86481	-17.563	7.04345e-50	1.17297e-47	102.754
SLC4A1	-2.43572	7.49454	-17.4562	1.90849e-49	3.08681e-47	101.764
HEPACAM2	-2.94853	5.12417	-17.3612	4.63131e-49	7.43722e-47	100.883
SLC7A8	-2.21525	6.79692	-17.333	6.02685e-49	9.60961e-47	100.621
ADH6	-2.3031	6.70527	-17.3172	6.97946e-49	1.10502e-46	100.475
ATP6V0D2	-2.92749	5.76111	-17.3153	7.1075e-49	1.11742e-46	100.457
PLCXD3	-2.01924	4.86221	-17.3007	8.14358e-49	1.27142e-46	100.322
SPTBN2	-2.6633	6.22908	-17.2205	1.72106e-48	2.6502e-46	99.578
PCDH9	-2.02405	4.46019	-17.1701	2.75354e-48	4.18278e-46	99.1109
G6PC	-3.23724	5.03475	-17.1507	3.29712e-48	4.97489e-46	98.9318
ERP27	-2.77985	7.55338	-17.0955	5.51799e-48	8.27036e-46	98.42
PDK1	2.16739	8.49867	17.0863	6.00811e-48	8.94532e-46	98.3355
TMEM178A	-2.53597	6.82881	-17.0573	7.87651e-48	1.15441e-45	98.0664
MRO	-2.02621	6.24323	-16.9838	1.56186e-47	2.23654e-45	97.386
ALDH6A1	-2.62452	7.41071	-16.9285	2.61437e-47	3.72001e-45	96.874
HILPDA	3.22689	9.51074	16.904	3.28346e-47	4.61367e-45	96.6475
ANGPTL4	3.04607	8.04584	16.8046	8.28145e-47	1.13527e-44	95.7281
SLC22A12	-2.34627	7.30271	-16.7724	1.11782e-46	1.50484e-44	95.43
NDUFA4L2	3.69516	9.26802	16.7636	1.21231e-46	1.62233e-44	95.3494
CDCA2	2.78813	6.71031	16.7494	1.384e-46	1.84112e-44	95.2177
ABAT	-2.92711	8.43239	-16.7135	1.93177e-46	2.53977e-44	94.8863
LINC01187	-2.4295	5.26275	-16.6394	3.85054e-46	5.00393e-44	94.2008
ADGRF1	-2.40661	4.85691	-16.6073	5.18784e-46	6.70304e-44	93.9046
MTTP	-2.1173	4.89172	-16.6009	5.50725e-46	7.07509e-44	93.8452
SCARB1	2.20148	8.57147	16.5987	5.61924e-46	7.17793e-44	93.8252
AHNAK2	2.81353	7.53915	16.562	7.89961e-46	9.92174e-44	93.4867
EGF	-3.14689	7.03713	-16.5604	8.01868e-46	1.00153e-43	93.4718
HOXB-AS3	-2.38107	5.27129	-16.5305	1.0585e-45	1.30596e-43	93.1958
EGLN3	2.98934	8.12889	16.5227	1.13834e-45	1.39088e-43	93.1236
GATA3	-2.63696	7.89819	-16.501	1.39287e-45	1.68358e-43	92.923
PLCL1	-2.58245	6.63345	-16.4699	1.85884e-45	2.21113e-43	92.6362
CA9	2.75567	8.03068	16.4686	1.88214e-45	2.22706e-43	92.6239
NNMT	3.24912	10.0423	16.4295	2.70555e-45	3.15162e-43	92.2632
SLC22A6	-2.4692	6.78195	-16.3766	4.41846e-45	5.09414e-43	91.7758
GPAT3	-2.74057	7.94467	-16.3585	5.22545e-45	5.99381e-43	91.6091
CAV2	2.01797	9.76819	16.2298	1.72318e-44	1.93703e-42	90.4233
MTURN	-2.00262	6.74872	-16.1838	2.63963e-44	2.93783e-42	89.9995
PRLR	-2.37565	6.77127	-16.1433	3.84278e-44	4.23497e-42	89.6263
TMEM30B	-2.76201	6.10815	-16.1141	5.037e-44	5.47062e-42	89.3574
MFSD4	-2.57037	7.70772	-16.1012	5.67222e-44	6.07252e-42	89.2393
TCEAL2	-2.3024	5.3036	-16.0697	7.59457e-44	7.97855e-42	88.9493
CAV1	2.22357	10.0033	15.989	1.60161e-43	1.64417e-41	88.2078
PRODH2	-2.05537	8.60138	-15.9309	2.74311e-43	2.74092e-41	87.6732
EFHD1	-2.33353	9.15972	-15.8857	4.16209e-43	4.10404e-41	87.2589
BHLHE41	2.82845	8.94347	15.8374	6.5062e-43	6.30484e-41	86.8149
TMCC1	2.05338	8.32673	15.7224	1.88087e-42	1.74015e-40	85.7601
PAH	-3.99262	7.8768	-15.7205	1.91457e-42	1.76407e-40	85.7425
LOC101928047	-2.00178	5.47638	-15.6965	2.38721e-42	2.19058e-40	85.5232
CNTN3	-2.83074	5.56916	-15.6808	2.76111e-42	2.51715e-40	85.3786
TMPRSS2	-2.01003	5.43796	-15.6806	2.76548e-42	2.51715e-40	85.3771
EHF	-3.31891	5.96194	-15.6565	3.45411e-42	3.11869e-40	85.1561
HAO2	-2.62332	7.9754	-15.6113	5.23756e-42	4.63586e-40	84.7425
P2RX7	2.00352	6.19223	15.5871	6.54576e-42	5.74851e-40	84.5209
MAL	-3.13452	9.20401	-15.548	9.37965e-42	8.11051e-40	84.1635
PCP4	-2.64949	6.55178	-15.5022	1.43053e-41	1.22753e-39	83.7441
RHCG	-2.23032	7.1255	-15.4793	1.76533e-41	1.50334e-39	83.5352
LOXL2	2.47437	8.12009	15.4427	2.47184e-41	2.05822e-39	83.2007
PIPOX	-2.39119	7.86785	-15.4095	3.35492e-41	2.76283e-39	82.8972
PROM2	-2.73471	6.07282	-15.3516	5.71372e-41	4.6542e-39	82.3682
ANGPTL3	-2.4984	5.69781	-15.3494	5.82867e-41	4.73069e-39	82.3484
IGFBP3	2.69742	10.0918	15.3432	6.17097e-41	4.95452e-39	82.2917
SUCNR1	-2.49536	7.29422	-15.2654	1.26103e-40	9.74247e-39	81.5816
ASS1	-2.31021	10.383	-15.0508	9.01295e-40	6.57887e-38	79.6277
KIAA0101	2.12819	7.73028	15.0231	1.16113e-39	8.34007e-38	79.376
FBP1	-2.26588	8.77593	-15.0029	1.39665e-39	9.90522e-38	79.1925
PAPPA	-2.54548	6.25695	-15.0023	1.40481e-39	9.93171e-38	79.1867
TSPAN8	-3.08831	6.49736	-14.9966	1.48011e-39	1.04313e-37	79.1349
S100A2	-2.58373	7.56093	-14.9763	1.78214e-39	1.24044e-37	78.9504
SCD	2.1703	9.28965	14.9245	2.8593e-39	1.95388e-37	78.4807
DACH1	-2.37514	5.82277	-14.9105	3.25073e-39	2.20795e-37	78.3533
TDGF1 /// TDGF1P3	-2.30678	6.39686	-14.8968	3.68292e-39	2.48647e-37	78.2293
SCNN1A	-2.79429	8.22429	-14.8902	3.9109e-39	2.62462e-37	78.1696
KISS1R	3.84139	7.19921	14.8704	4.68896e-39	3.09141e-37	77.9893
MPP7	-2.01235	5.74899	-14.8593	5.18823e-39	3.41058e-37	77.8888
TMEM174	-2.69839	6.978	-14.8408	6.14099e-39	4.01e-37	77.7213
INHBB	2.07648	7.92585	14.8406	6.15358e-39	4.01e-37	77.7193
ESRRG	-2.54421	7.94297	-14.8107	8.08377e-39	5.19255e-37	77.4483
MST1L	-2.26083	6.1424	-14.8104	8.1087e-39	5.19372e-37	77.4452
VEGFA	2.21427	9.09747	14.8082	8.27289e-39	5.28384e-37	77.4253
MAN1C1	-2.34904	7.36361	-14.8	8.91259e-39	5.66025e-37	77.3513
PRR11	2.07711	6.47239	14.7094	2.03564e-38	1.26423e-36	76.5308
COL23A1	2.4374	7.30057	14.7024	2.16812e-38	1.33911e-36	76.4682
OGDHL	-2.17831	8.76488	-14.6935	2.3519e-38	1.44864e-36	76.3874
HSD11B2	-2.70857	8.05366	-14.656	3.30853e-38	1.99953e-36	76.0484
PVALB	-3.01949	6.14652	-14.6534	3.38912e-38	2.04274e-36	76.0245
PLOD2	2.00877	9.07789	14.626	4.34856e-38	2.60012e-36	75.7769
MCOLN3	-2.16796	5.98006	-14.5679	7.37276e-38	4.31652e-36	75.2524
HPGD	-2.62301	7.84004	-14.5333	1.00935e-37	5.80365e-36	74.9404
ESRP1	-2.2253	5.54015	-14.475	1.7143e-37	9.78194e-36	74.4143
SUSD2	-2.02509	7.29479	-14.4521	2.11007e-37	1.18046e-35	74.208
C7	-2.92034	8.13061	-14.4362	2.43784e-37	1.34994e-35	74.0646
TMEM45A	2.99654	7.53631	14.3616	4.79051e-37	2.56429e-35	73.3936
CYP4A11 /// CYP4A22	-2.26382	6.73223	-14.3507	5.28614e-37	2.81618e-35	73.2958
TRIB3	2.0091	7.79326	14.3283	6.47878e-37	3.4272e-35	73.0937
NETO2	2.59623	7.74264	14.3212	6.90552e-37	3.63583e-35	73.0304
SOSTDC1	-2.69885	6.42057	-14.296	8.67507e-37	4.51465e-35	72.8038
RNASET2	2.05714	10.814	14.277	1.03043e-36	5.28909e-35	72.6328
ANK2	-2.46367	8.69637	-14.2043	1.98807e-36	9.88846e-35	71.9801
SEMA6D	-2.15796	7.11388	-14.1189	4.29504e-36	2.08555e-34	71.2151
MIOX	-2.78647	8.8264	-14.0721	6.55148e-36	3.11983e-34	70.7958
CYP27B1	-2.24696	6.2897	-14.0684	6.76934e-36	3.20396e-34	70.7633
CYP4F3	-2.56183	6.12139	-14.0106	1.13944e-35	5.28185e-34	70.2462
TOP2A	2.08259	5.81519	13.8806	3.66505e-35	1.60619e-33	69.086
LOX	3.10702	8.57434	13.8737	3.90152e-35	1.69659e-33	69.0239
GAS2L3	2.09775	8.00511	13.8697	4.04133e-35	1.754e-33	68.9889
PCSK6	2.27023	7.55839	13.8556	4.58892e-35	1.984e-33	68.8627
C1orf168	-2.1985	5.10989	-13.8263	5.96612e-35	2.54035e-33	68.6021
STAP1	-2.20071	5.33156	-13.7934	8.01157e-35	3.37929e-33	68.3094
GSTM3	-2.01454	8.77663	-13.7889	8.34207e-35	3.499e-33	68.2693
MPPED2	-2.14563	6.03865	-13.7843	8.69266e-35	3.63926e-33	68.2284
GAS1	-2.05786	7.33403	-13.7388	1.30671e-34	5.36083e-33	67.8236
RRM2	2.15879	6.78002	13.7351	1.35075e-34	5.53143e-33	67.7907
CTHRC1	3.04105	7.86567	13.7281	1.43793e-34	5.86708e-33	67.7286
NPTX2	3.65796	7.3141	13.7035	1.79139e-34	7.2566e-33	67.5104
APOH	-2.08787	6.51971	-13.598	4.59851e-34	1.77331e-32	66.5743
KCNJ15	-2.49525	7.9935	-13.5761	5.59103e-34	2.13047e-32	66.3803
HOGA1	-2.02832	8.53761	-13.5697	5.92043e-34	2.25217e-32	66.3234
SLIT2	-2.37048	7.07159	-13.5068	1.03645e-33	3.81368e-32	65.7675
CHL1	-2.49041	5.76695	-13.3488	4.22386e-33	1.46771e-31	64.3726
FABP5	2.00748	8.31649	13.3475	4.27486e-33	1.48314e-31	64.3607
DCN	-2.58604	7.09206	-13.3036	6.30516e-33	2.14777e-31	63.9749
DEFB1	-2.72647	10.4043	-13.2991	6.5653e-33	2.22e-31	63.9348
CLSTN2	-2.11243	5.99851	-13.2729	8.27771e-33	2.7776e-31	63.7047
LAMA4	2.1344	7.68537	13.2669	8.72814e-33	2.91648e-31	63.6521
AGMAT	-2.43649	9.05285	-13.2268	1.24478e-32	4.09737e-31	63.2997
DNAJC12	-2.14493	7.51831	-13.1867	1.77542e-32	5.74315e-31	62.9473
CYP4A11	-2.8614	7.13175	-13.1592	2.26278e-32	7.20565e-31	62.7065
AZGP1	-2.72847	7.5448	-13.063	5.29008e-32	1.62697e-30	61.8635
FCAMR	-2.50786	6.94583	-13.0305	7.043e-32	2.14845e-30	61.5794
DIRAS2	2.53464	5.69631	13.0162	7.98827e-32	2.4074e-30	61.4544
BMPR1B	-2.24711	5.82688	-12.9747	1.15093e-31	3.38681e-30	61.092
ADH1B	-2.84387	6.08303	-12.9641	1.26268e-31	3.6867e-30	61
TUBB2B	-2.05095	5.88334	-12.9463	1.47723e-31	4.27978e-30	60.8443
AIF1L	-2.07016	9.21149	-12.8822	2.59271e-31	7.268e-30	60.286
PNMA2	2.07245	8.19934	12.8333	3.98149e-31	1.09161e-29	59.8602
TACSTD2	-3.18563	8.38192	-12.7783	6.44292e-31	1.73473e-29	59.3826
APOC1	2.16276	8.48615	12.6624	1.77266e-30	4.60728e-29	58.3782
SHISA2	-2.03787	5.46854	-12.6225	2.50941e-30	6.44025e-29	58.0334
SLC6A3	2.23619	7.21497	12.6189	2.59007e-30	6.63968e-29	58.002
LRRC19	-2.34424	6.79388	-12.5464	4.86658e-30	1.21838e-28	57.3761
COL4A3	-2.10338	7.96785	-12.5427	5.02177e-30	1.25166e-28	57.345
ST8SIA4	2.31103	6.33211	12.4908	7.88299e-30	1.91595e-28	56.8976
DNER	-2.35233	6.09038	-12.4005	1.72379e-29	4.04954e-28	56.1213
ABCA8	-2.28917	6.08354	-12.3294	3.18773e-29	7.22444e-28	55.5114
FABP6	2.11264	6.78709	12.314	3.6402e-29	8.2003e-28	55.3797
CP	3.35572	7.6055	12.2823	4.78408e-29	1.06071e-27	55.1087
PDE1A	-2.15627	6.95322	-12.2068	9.16663e-29	1.97778e-27	54.4636
CXCR4	2.09821	9.83517	12.2063	9.20387e-29	1.98201e-27	54.4596
C3	2.49417	10.4758	12.1987	9.82963e-29	2.10266e-27	54.3943
BIRC3	2.1312	8.20523	12.0594	3.2457e-28	6.53266e-27	53.2095
LOC105370201	2.25015	5.34827	12.0424	3.75469e-28	7.49005e-27	53.065
FREM2	-2.08678	6.94946	-12.0201	4.54472e-28	8.97054e-27	52.8756
PTPRD	-2.10197	7.3957	-11.9979	5.49545e-28	1.07809e-26	52.6872
PDGFRA	-2.2613	7.46105	-11.9432	8.76333e-28	1.67845e-26	52.2244
KCNK3	2.24741	6.79774	11.911	1.15299e-27	2.17097e-26	51.9524
DDC	-2.43303	9.48164	-11.9049	1.21469e-27	2.28143e-26	51.9007
SLC13A1	-2.74202	7.15748	-11.8612	1.76108e-27	3.23468e-26	51.5323
TGFBI	2.15735	10.4395	11.8281	2.33298e-27	4.20947e-26	51.2534
VCAN	2.48299	7.8684	11.8201	2.49825e-27	4.49686e-26	51.1856
SLC16A9	-2.27556	9.2733	-11.7348	5.14834e-27	8.95859e-26	50.4686
FCGR3A /// FCGR3B	2.10607	6.67173	11.6953	7.19062e-27	1.23122e-25	50.1373
GJC1	2.03098	7.19257	11.6816	8.0717e-27	1.3706e-25	50.0227
GATM	-2.09294	10.4533	-11.6187	1.37203e-26	2.27142e-25	49.4968
PCK1	-3.22654	9.44133	-11.538	2.70679e-26	4.32509e-25	48.8231
LOC100505985	-2.21026	6.51395	-11.5246	3.0288e-26	4.8259e-25	48.7117
WDR72	-2.28568	9.9217	-11.5229	3.07259e-26	4.89133e-25	48.6975
SCD5	-2.0347	8.01702	-11.4737	4.64387e-26	7.25024e-25	48.2881
SIM1	-2.09467	6.32674	-11.3928	9.13719e-26	1.39648e-24	47.6172
ANGPT2	2.25997	6.8781	11.3246	1.61477e-25	2.39982e-24	47.0528
CYS1	-2.07253	8.70558	-11.2912	2.13328e-25	3.12242e-24	46.7768
NPNT	-2.04909	8.13682	-11.2881	2.18935e-25	3.20032e-24	46.7511
KL	-2.43257	8.68488	-11.2754	2.43288e-25	3.5402e-24	46.6466
GLYATL1 /// LOC100287413	-2.20422	8.22243	-11.2269	3.63963e-25	5.21186e-24	46.2474
PSAT1	-2.7567	8.36597	-11.2203	3.84758e-25	5.50263e-24	46.1924
FAM26F	2.11223	7.64846	11.1296	8.15569e-25	1.13241e-23	45.4479
PIGR	-2.94474	8.99944	-10.9806	2.78599e-24	3.6607e-23	44.2307
PGF	2.03317	7.06042	10.9603	3.29067e-24	4.27882e-23	44.0658
CYP2J2	2.17875	7.66462	10.9032	5.25737e-24	6.69667e-23	43.6017
TOX3	-2.36825	7.23048	-10.7184	2.37392e-23	2.79134e-22	42.1085
WT1	-2.11546	6.3739	-10.7053	2.64055e-23	3.0903e-22	42.0031
FABP7	3.50692	6.7547	10.5647	8.23758e-23	9.20463e-22	40.8765
ENPP3	2.26471	7.15999	10.4746	1.70123e-22	1.83423e-21	40.1584
SLC27A2	-2.19841	8.23065	-10.4567	1.96466e-22	2.10131e-21	40.0159
PTGER3	-2.26638	6.69177	-10.4342	2.35278e-22	2.49388e-21	39.8374
VWF	2.1108	9.30686	10.3631	4.15648e-22	4.30809e-21	39.2741
SLC5A12	-2.09893	7.05396	-10.35	4.6156e-22	4.75999e-21	39.1704
UGT3A1	-2.23163	7.9852	-10.2742	8.44174e-22	8.4916e-21	38.5728
HMGCS2	-2.127	7.68688	-10.1834	1.73553e-21	1.69866e-20	37.8596
FMO1	-2.09426	9.13927	-10.1758	1.84343e-21	1.79644e-20	37.7999
KCCAT333	2.6544	5.55559	10.1156	2.96648e-21	2.82523e-20	37.3292
PTHLH	2.52946	5.01161	9.94992	1.09014e-20	9.8626e-20	36.0415
ARG2	-2.03202	8.24426	-9.92234	1.35239e-20	1.21085e-19	35.8283
CCL20	2.05188	7.22462	9.90408	1.55948e-20	1.38797e-19	35.6874
RBP4	-2.45601	8.0834	-9.71176	6.93626e-20	5.78202e-19	34.2115
MAL2	-2.04123	8.42462	-9.26257	2.12323e-18	1.53585e-17	30.8302
UGT1A8 /// UGT1A9	-2.0851	7.739	-8.83025	5.2245e-17	3.32646e-16	27.6677
ACSM2A	-2.08037	10.2964	-8.64875	1.94989e-16	1.17779e-15	26.3683
NAT8	-2.03212	10.2373	-8.19394	4.90111e-15	2.58533e-14	23.1901
LUM	-2.08557	8.33753	-7.77497	8.63899e-14	4.04376e-13	20.3657
